# Supplementary material for: Multi-proxy record of the Austrian Upper Triassic Polzberg Konservat-Lagerstätte in light of the Carnian Pluvial Episode
Source: Sci Rep. 2024 May 21;14:11194. doi: 10.1038/s41598-024-60591-9 (PMC11109357; doi:10.1038/s41598-024-60591-9)
Supplement: Supplementary file 1 — Supplementary Information. [file 41598_2024_60591_MOESM1_ESM.xlsx]

## Sheet: gamma susceptibility
Supplementary information
Lukeneder et al. 2024 Sci Rep
Authors:	Journal:	Title:
Alexander Lukeneder, Petra Lukeneder, Reinhard F. Sachsenhofer, Guido Roghi, Manuel Rigo	Scientific Reports	Multi-proxy record of the Austrian Upper Triassic Polzberg Konservat-Lagerstätte in light of the Carnian Pluvial Episode
	gamma ray cps		susceptibility SI	hand held	1 x10-7
spike 1 to spike 2 (0-20cm)	32	spike 1 to spike 2	125
	43		99
	37		86
	38		68
spike 2 to spike 3 (20-40cm)	26		82
	34		101
	30	spike 2 to spike 3	78
	31		83
spike 3 to spike 4 (40-60cm)	31		159
	38		131
	50		106
	37	spike 3 to spike 4	94
spike 4 to spike 5 (60-80cm)	32		105
	37		171
	32		62
	42		91
spike 5 to spike 6 (80-100cm)	34	spike 4 to spike 5	68
	32		64
	32		72
	34		94
spike 6 to spike 7 (100-120)	34		77
	44	spike 5 to spike 6	97
	36		119
	39		102
spike 7 to spike 8 (120-140cm)	44		107
	41		108
	35	spike 6 to spike 7	103
	36		108
	32		110
spike 8 to spike 9 (140-160cm)	32		97
	31		93
	29	spike 7 to spike 8	123
	29		104
spike 9 to spike 10 (160-180cm)	41		120
	25		113
	35		67
	28	spike 8 to spike 9	80
spike 10 to spike 11 (180-200cm)	34		84
	31		74
	33		75
	40		91
spike 11 to spike 12 with layer A (200-220cm)	40	spike 9 to spike 10	91
	25		107
	33		101
	36		129
	38		125
spike 12 to spike 13 with layer B (220-240cm)	38	spike 10 to spike 11	124
	35		117
	28		98
	36		79
spike 13 to spike 14 with layer C (240-260cm)	39		135
	45	spike 11 to spike 12 with layer A	101
	35		59
	26		176
spike 14 to spike 15 (260-280cm)	26		164
	29		158
	39		147
	48	spike 12 to spike 13 with layer B	154
spike 15 to spike 16 with layer D (280-300cm)	45		154
	50		164
	37		102
	56		135
	32		120
spike 16 to spike 17 with layer E (300-320cm)	40	spike 13 to spike 14 with layer C	155
	30		143
	38		154
	35		86
spike 17 to spike 18 with layer F (320-340cm)	43		160
	40	spike 14 to spike 15	106
	34		195
	35		146
spike 18 (340cm)	33		147
			155
		spike 15 to spike 16 with layer D	131
			111
			180
			132
			99
			146
		spike 16 to spike 17 with layer E	116
			156
			137
			126
			121
		spike 17 to spike 18 with layer F	136
			181
			122
			151
			143
		spike 18	135

## Sheet: TC S TOC
Supplementary information
Lukeneder et al. 2024 Sci Rep
	TC	S	TOC	CaCO3 (calcite eq.)
POLZ 340cm	1.74667	1.44333	0.905	7.01386
POLZ F	9.94	0.248667	0.445	79.1247
POLZ 320cm	1.65667	1.32333	0.929667	6.05831
POLZ E	10.1333	0.340667	0.389667	81.1969
POLZ 300cm	1.79	1.44333	0.958667	6.92775
POLZ D	10.7	0.524667	0.270667	86.9108
POLZ 280cm	1.84333	1.49667	0.866	8.14441
POLZ 260cm	1.65333	1.53667	0.863333	6.58331
POLZ C	9.66333	0.408333	0.39	77.2775
POLZ 240cm	2.30667	1.54333	0.804333	12.5194
POLZ B	10.1667	0.343	0.306	82.1719
POLZ 220cm	1.75333	1.72667	0.904	7.07775
POLZ A	10.5667	0.358333	0.366	85.0052
POLZ 200cm	3.42333	1.53667	0.843667	21.4971
POLZ 180cm	3.18	1.38	0.949667	18.586
POLZ 160cm	4.96	1.06	1.09	32.2499
POLZ 140cm	8.85	0.627667	0.748	67.5164
POLZ 120cm	6.32	1.05667	1.19333	42.7221
POLZ 100cm	6.85333	0.887	1.05333	48.3331
POLZ 080cm T	3.8	1.77	1.04667	22.9444
POLZ 080cm K	6.73667	0.795333	1.06667	47.2498
POLZ 060cm	6.49333	1.05667	1.18333	44.2498
POLZ 040cm T	1.01333	1.76	0.659667	2.94721
POLZ 040cm K	6.77333	1.07667	1.44	44.4443
POLZ 020cm	5.90333	1.16333	1.32333	38.1665
POLZ 000cm	10.2	0.442	0.586333	80.1136
GOEST Base	8.11333	0.0941333	1.10667	58.3887
Reifl R3	10.1333	0.183	0.707667	78.5469
Reifl R2	10.6333	0.0192	0.142667	87.4219
Reifl R1	11.5	0.0154767	0.131	94.7413

## Sheet: C S org isotopes
Supplementary information							CO2	SO2			CO2	SO2
Lukeneder et al. 2024 Sci Rep						sample	δ¹³C (VPDB)	δ³⁴S (VCDT)			δ¹³C (VPDB)	δ³⁴S (VCDT)
C6H8N2O2S						POLZ 000cm	-26.344	-18.3583		POLZ 340cm	-26.2964	-31.5103
C	12	6	72	41.8605		POLZ 020cm	-26.1178	-23.2226		POLZ F	-27.2886	-22.4935
H	1	8	8	4.65116		POLZ 040cm K	-26.2497	-19.4531		POLZ 320cm	-26.2343	-31.8697
N	14	2	28	16.2791		POLZ 040cm T	-26.6563	-20.2526		POLZ E	-27.1939	-22.1381
O	16	2	32	18.6047		POLZ 060cm	-26.1593	-28.0255		POLZ 300cm	-26.1252	-28.3229
S	32	1	32	18.6047		POLZ 080cm K	-26.0365	-30.1397		POLZ D	-26.0673	-18.3493
			172			POLZ 080cm T	-26.8861	-13.9092		POLZ 280cm	-25.7875	-27.6169
						POLZ 100cm	-27.2865	-21.5123		POLZ 260cm	-25.8664	-25.8255
	Mol wt					POLZ 120cm	-27.2857	-23.7368		POLZ C	-27.3412	-20.8899
C	12	5	60	40.8163		POLZ 140cm	-26.7558	-23.048		POLZ 240cm	-26.0446	-25.8521
H	1	9	9	6.12245		POLZ 160cm	-26.8341	-24.9911		POLZ B	-27.1575	-21.7347
N	14	1	14	9.52381		POLZ 180cm	-26.2424	-25.5748		POLZ 220cm	-25.742	-26.3494
O	16	4	64	43.5374		POLZ 200cm	-26.0564	-24.6039		POLZ A	-26.5868	-24.5432
			147	100		POLZ 220cm	-25.742	-26.3494		POLZ 200cm	-26.0564	-24.6039
						POLZ 240cm	-26.0446	-25.8521		POLZ 180cm	-26.2424	-25.5748
						POLZ 260cm	-25.8664	-25.8255		POLZ 160cm	-26.8341	-24.9911
						POLZ 280cm	-25.7875	-27.6169		POLZ 140cm	-26.7558	-23.048
						POLZ 300cm	-26.1252	-28.3229		POLZ 120cm	-27.2857	-23.7368
						POLZ 320cm	-26.2343	-31.8697		POLZ 100cm	-27.2865	-21.5123
						POLZ 340cm	-26.2964	-31.5103		POLZ 080cm T	-26.8861	-13.9092
						POLZ A	-26.5868	-24.5432		POLZ 080cm K	-26.0365	-30.1397
						POLZ B	-27.1575	-21.7347		POLZ 060cm	-26.1593	-28.0255
						POLZ C	-27.3412	-20.8899		POLZ 040cm T	-26.6563	-20.2526
						POLZ D	-26.0673	-18.3493		POLZ 040cm K	-26.2497	-19.4531
						POLZ E	-27.1939	-22.1381		POLZ 020cm	-26.1178	-23.2226
						POLZ F	-27.2886	-22.4935		POLZ 000cm	-26.344	-18.3583
						Reifl R1	-23.4486	-20.8911		GOEST Base	-26.2933	-7.67346
						Reifl R2	-28.2598	-13.3421		Reifl R3	-28.7472	-26.7474
						Reifl R3	-28.7472	-26.7474		Reifl R2	-28.2598	-13.3421
						GOEST Base	-26.2933	-7.67346		Reifl R1	-23.4486	-20.8911

## Sheet: C O carb isotopes
Supplementary information
Lukeneder et al. 2024 Sci Rep
	δ¹³C (VPDB)			δ¹⁸O (VPDB)
Reifl R1	2.63719		Reifl R1	-4.50103
Reifl R2	3.05089		Reifl R2	-5.074
Reifl R3	1.88991		Reifl R3	-6.89621
GOEST Base	1.86208		GOEST Base	-5.80305
Goest Top	0.798914		Goest Top	-10.5477
POLZ 000cm	-0.77788		POLZ 000cm	-6.19504
POLZ 020cm	0.529875		POLZ 020cm	-6.74372
POLZ 040cm K	0.403641		POLZ 040cm K	-6.84938
POLZ 040cm T	-0.398267		POLZ 040cm T	-8.94116
POLZ 060cm	0.413841		POLZ 060cm	-6.70189
POLZ 080cm K	-0.146479		POLZ 080cm K	-6.7559
POLZ 080cm T	0.92533		POLZ 080cm T	-7.03471
POLZ 100cm	0.038838		POLZ 100cm	-6.77145
POLZ 120cm	0.0579678		POLZ 120cm	-7.00405
POLZ 140cm	-1.71577		POLZ 140cm	-6.5126
POLZ 160cm	0.796232		POLZ 160cm	-6.71242
POLZ 180cm	1.18951		POLZ 180cm	-8.10481
POLZ 200cm	0.917248		POLZ 200cm	-7.84014
POLZ-A	-2.4112		POLZ-A	-2.82116
POLZ 220cm	0.207734		POLZ 220cm	-8.91199
POLZ-B	0.0673284		POLZ-B	-3.97727
POLZ 240cm	-0.481868		POLZ 240cm	-8.4424
POLZ-C	-1.25976		POLZ-C	-4.04372
POLZ 260cm	-0.249724		POLZ 260cm	-9.13727
POLZ 280cm	0.902003		POLZ 280cm	-8.99244
POLZ-D	-7.89161		POLZ-D	-5.4813
POLZ 300cm	-0.564478		POLZ 300cm	-8.15255
POLZ-E	-1.23836		POLZ-E	-4.27712
POLZ 320cm	-1.11332		POLZ 320cm	-6.9688
POLZ-F	-1.27677		POLZ-F	-4.52355
POLZ 340cm	-1.65033		POLZ 340cm	-8.3799

## Sheet: gray scale
Supplementary information
Lukeneder et al. 2024 Sci Rep
	grey scale min	grey scale max	mean
POLZ 340cm	8	14	11
POLZ F	28	41	34.5
POLZ 320cm	9	25	17
POLZ E	10	30	20
POLZ 300cm	9	16	12.5
POLZ D	24	42	33
POLZ 280cm	7	19	13
POLZ 260cm	8	16	12
POLZ C	11	29	20
POLZ 240cm	10	24	17
POLZ B	15	28	21.5
POLZ A	17	25	21
POLZ 200cm	10	26	18
POLZ 140cm	10	44	27
POLZ 100cm	10	45	27.5
POLZ 080cm K	11	51	31
POLZ 040cm K	11	31	21
POLZ 015cm	11	40	25.5
POLZ 010cm	11	44	27.5
POLZ 000cm	11	31	21
POLZ -50bis0cm	17	35	26
Top GÖST	14	39	26.5
GOEST Base R3	13	40	26.5
Reifl Top	64	79	71.5
Reifl R2 Mitte	61	78	69.5
Reifl R1 base	30	62	46

## Sheet: Sr isotopes
Supplementary information
Lukeneder et al. 2024 Sci Rep			87Sr/86Sr
			corrected to
sample (powder)	87Sr/86Sr	+/-2sm	0.71025
						87Sr/86Sr
Polz_0	0.708672	3.65709e-06	0.708678		Polz_340	0.709137
Polz_160	0.708359	4.09265e-06	0.708364		Polz_lay_A	0.708854
Polz_340	0.709131	3.82556e-06	0.709137		Polz_160	0.708364
Polz_lay_A	0.708848	4.5129e-06	0.708854		Polz_0	0.708678
Göst	0.708951	4.25664e-06	0.708956		Göst	0.708956
NBS987	0.710244	3.91234e-06
(n=5)

## Sheet: carbon hydrocarbon
Supplementary information			Depth	TOC	S	HI	Tmax	Vitrinite reflectance	Mass EOM/OIL	Saturated	Aromatic	NSO	Asphaltenes	n-Alkanes	Isoprenoids	n-C15-19/	n-C21-25/	n-C27-31/	CPI	TAR	Pr / n-C17	Ph / n-C18	Pr / Ph	Steranes	C27 Diasterane /	C27 Diasterane /	C27 / Summe	C28 / Summe	C29 / Summe	20S/(20S+20R)	abb/(abb + aaa)	C28 / C29	Methyl-	Hopanes	TS/(TS+TM)	TS/TM	Moretane /	C35/(C31 - C35)	22S/(22S+22R)	Gammacerane /	Oleanane /	Oleanene+	Tricycl.	19:3/23:3	24:4/23:3	Neohop-13(18)-ene (C29)	Methyl-	Steranes/	MN
Lukeneder et al. 2024 Sci Rep										HC	HC					n-C15-33	n-C15-33	n-C15-33							C27 Sterane	C27Dia + C27 Sterane	Steranes	Steranes	Steranes	aaa C29-Steranes	C29-Steranes	Steranes	Steranes				Hopane	Hopanes	C31-Hopanes	(Gam + C30 Hop)	(Ol + C30 Hop)	Ursene (?)	Terpanes				Hopanes	Hopanes
	Formation		(cm)	(%)	(%)	[mg HC/g TOC]	[°C]	[%Rr]	[mg]	(%)	(%)	(%)	(%)	(mg/g TOC)	(mg/g TOC)									(mg/g TOC)										(mg/g TOC)						*10		(mg/g TOC)	(mg/g TOC)			(mg/g TOC)	(mg/g TOC)		(mg/g TOC)
Göst Top	Göstling Fm.	210510 04	0	1.97	0.33	403	427		5.48	17	13	67	3	366	92	0.26	0.35	0.2	1.24	0.81	2.44	1.22	1.28	70	0.42	0.3	0.4	0.18	0.42	0.23	0.28	0.43	135	48	0.33	0.5	0.26	0.05	0.53	0.73			5.08	0.1217	0.71	1.04	4.89	1.45
Polz 40cm	Reingraben Fm.	210510 07	40	1.32	0.86	293	433		7.01	22	13	61	4	1833	498	0.32	0.32	0.19	1.33	0.62	1.13	1.64	0.67	39	0.36	0.26	0.49	0.18	0.33	0.29	0.28	0.56	76	186	0.31	0.45	0.28	0.04	0.57	0.23			18.72	0.139	0.37		34.15	0.21
Polz 60cm	Reingraben Fm.	210510 09	60	1.81	0.7	152	433		5.57	24	11	57	7	1456	299	0.31	0.32	0.2	1.37	0.68	0.76	1.29	0.53	32	0.3	0.23	0.46	0.21	0.34	0.25	0.26	0.62	47	75	0.36	0.56	0.24	0.03	0.56	0.23			13.06	0.108	0.3		8.26	0.43
Polz 100cm	Reingraben Fm.	210510 12	100	1.03	0.51	219	435		4.72	25	9	60	6	2309	266	0.24	0.34	0.24	1.46	1.06	0.58	0.96	1.06	40	0.28	0.22	0.46	0.22	0.31	0.31	0.29	0.71	33	70	0.37	0.58	0.25	0.02	0.46	0.23		1.09	13.52	0.1002	0.31	1.58	6.58	0.58
Polz 160cm	Reingraben Fm.	210510 15	160	1.04	0.89	151	433		4.95	19	11	59	12	1417	193	0.23	0.35	0.24	1.44	1.11	0.77	1.14	0.5	34	0.34	0.25	0.45	0.22	0.33	0.3	0.28	0.68	33	61	0.29	0.4	0.28	0.02	0.55	0.23		0.97	9.46	0.1282	0.39	5.18	5.51	0.56
Polz 260cm	Reingraben Fm.	210510 23	260	0.76	1.33	70	428		2.1	9	2	82	7	475	43	0.14	0.4	0.29	1.6	2.18	1.16	1.51	0.27	10	0.29	0.22	0.45	0.22	0.33	0.27	0.23	0.67	51	24	0.08	0.09	0.51	0.01	0.51	0.33		0.2	2.73	0.1712	0.59	1.2	2.3	0.44
Polz 300cm	Reingraben Fm.	210510 26	300	0.94	1.22	98	431		2.66	11	8	73	8	434	66	0.18	0.37	0.27	1.53	1.59	1.15	1.68	0.44	11	0.32	0.24	0.45	0.22	0.33	0.32	0.23	0.67	30	23	0.12	0.14	0.53	0.02	0.47	0.31		5.51	2.67	0.1726	0.41	11.68	2.11	0.47
Polz 340cm	Reingraben Fm.	210510 30	340	0.83	1.23	101	431		2.72	17	14	61	8	910	145	0.19	0.37	0.27	1.71	1.54	1.1	1.72	0.4	21	0.32	0.24	0.48	0.21	0.31	0.35	0.24	0.69	26	39	0.11	0.12	0.46	0.01	0.51	0.34		7	5.11	0.1543	0.43	9.34	3.38	0.53
[truncated: 24 more columns]

## Sheet: rock eval
Supplementary information
Lukeneder et al. 2024 Sci Rep			Eltra						Rock-Eval
	sample code	depth	TOC	TC	S	TOC/S	TIC	Calcite equiv.	S1	S2	Tmax	HI	S1+S2	PI
registration code MU		m	%	%	%	%	%	%	mgHC/g rock	mgHC/g rock	°C	mgHC/gTOC
210510-01	Reifl. Basis (R1)		0.09	11.66	0.01	13.9	11.57	96.43	0.01	0.05		56	0.06	0.17
210510-02	Reifl. Mitte (R2)		0.15	11.55	0	32.1	11.4	95.03	0.01	0.04		27	0.05	0.2
210510-03	Göst. Base (R3)		0.67	8.47	0.06	10.7	7.81	65.05	0.05	1.21	431	181	1.26	0.04
210510-04	Göt. Top	0	1.97	10.95	0.33	5.97	8.98	74.85	0.193333	7.945	427	403	8.14	0.02
210510-05	Polz 0cm	0	1.19	6.48	1.04	1.15	5.28	44.04	0.07	2.8	433	235	2.87	0.02
210510-06	Polz 20cm	20	0.59	0.86	1.46	0.4	0.27	2.22	0.025	0.46	431	78	0.49	0.05
210510-07	Polz 40cm (kalkig)	40	1.32	6.64	0.86	1.53	5.32	44.36	0.09	3.865	433	293	3.96	0.02
210510-08	Polz 40cm (tonig)	40	0.68	1.02	1.55	0.44	0.34	2.86	0.03	0.59	429	87	0.62	0.05
210510-09	Polz 60cm	60	1.05	7.03	0.7	1.51	5.98	49.83	0.07	2.755	433	262	2.83	0.02
210510-10	Polz 80cm (kalkig)	80	0.91	7.4	0.54	1.7	6.48	54.03	0.045	1.905	434	208	1.95	0.02
210510-11	Polz 80cm (tonig)	80	0.74	1.49	1.78	0.42	0.74	6.2	0.035	0.895	434	120	0.93	0.04
210510-12	Polz 100cm	100	1.03	6.85	0.51	2.01	5.82	48.54	0.05	2.12	435	206	2.17	0.02
210510-13	Polz 120cm	120	1.29	5.91	0.52	2.49	4.62	38.5	0.065	2.625	430	204	2.69	0.02
210510-14	Polz 140cm	140	0.9	8.36	0.55	1.64	7.46	62.16	0.045	1.695	431	189	1.74	0.03
210510-15	Polz 160cm	160	1.04	3.94	0.89	1.17	2.9	24.18	0.045	1.575	431	151	1.62	0.03
210510-16	Polz 180cm	180	0.89	3.57	1.31	0.68	2.68	22.33	0.04	1.17	432	131	1.21	0.03
210510-17	Polz 200cm	200	0.85	3.15	1.24	0.68	2.31	19.24	0.035	0.98	431	116	1.02	0.03
210510-18	Polz A	202	0.23	11.55	0.14	1.67	11.32	94.36	0.01	0.13	431	57	0.14	0.07
210510-19	Polz 220cm	220	0.78	1.6	1.58	0.5	0.82	6.8	0.03	0.545	427	70	0.58	0.05
210510-20	Polz B	230	0.43	9.43	0.28	1.53	9	75.01	0.015	0.245	429	57	0.26	0.06
210510-21	Polz 240cm	240	0.82	2.27	1.16	0.7	1.45	12.12	0.025	0.795	430	97	0.82	0.03
210510-22	Polz C	251	0.31	10.6	0.16	1.96	10.29	85.76	0.01	0.16	430	52	0.17	0.06
210510-23	Polz 260cm	260	0.76	1.5	1.33	0.57	0.74	6.15	0.02	0.535	428	70	0.56	0.04
210510-24	Polz 280cm	280	0.84	1.95	1.29	0.65	1.11	9.23	0.025	0.735	429	88	0.76	0.03
210510-25	Polz D	290	0.33	10.83	0.4	0.83	10.5	87.53	0.01	0.115	427	35	0.13	0.08
210510-26	Polz 300cm	300	0.94	1.72	1.22	0.77	0.77	6.45	0.025	0.925	431	98	0.95	0.03
210510-27	Polz E	302	0.27	11.32	0.13	2.08	11.05	92.06	0.01	0.13	429	48	0.14	0.07
210510-28	Polz 320cm	320	0.92	1.45	1.31	0.7	0.53	4.42	0.025	0.915	431	100	0.94	0.03
210510-29	Polz F	322	0.48	8.66	0.37	1.29	8.17	68.11	0.015	0.235	426	49	0.25	0.06
210510-30	Polz 340cm	340	0.83	2.53	1.23	0.68	1.7	14.17	0.015	0.845	431	101	0.86	0.02
210315-01	Top Göstling (Polzberg)		0.99	8.51	0.08	12.09	7.52	62.67	0.105	1.4	433	142	1.51	0.07
210315-02	Polz 0cm		1.23	7.08	0.72	1.7	5.85	48.74	0.075	2.385	435	194	2.46	0.03
210315-03	Polz 300cm		0.89	1.47	1.19	0.75	0.59	4.88	0.04	1.035	432	116	1.08	0.04
